# Supplementary material for: Screening Tool for Mental Health Problems During COVID-19 Pandemic: Psychometrics and Associations With Sex, Grieving, Contagion, and Seeking Psychological Care
Source: Front Psychol. 2022 Jun 10;13:882573. doi: 10.3389/fpsyg.2022.882573 (PMC9226722; doi:10.3389/fpsyg.2022.882573)
Supplement: Supplementary file 1 [file Table_1.xlsx]

## Sheet: APPENDIX A
		Total
		Women								Men								Total
		n				%				n				%				n				%
		18308				67				9012				33				27320				1
		Non loss of loved one				Loss of loved one				Non loss of loved one				Loss of loved one				Non loss of loved one				Loss of loved one
		n		%		n		%		n		%		n		%		n		%		n		%
		13985		76.4		4323		23.6		7027		78		1985		22		21012		76.9		6308		23.1
		Non Covid-19 status				Covid-19 status				Non Covid-19 status				Covid-19 status				Non Covid-19 status				Covid-19 status
		n		%		n		%		n		%		n		%		n		%		n		%
		14926		81.5		3382		18.5		7389		82		1623		18		22315		81.7		5005		18.3
		Non psychological care-seeking				Psychological care-seeking				Non psychological care-seeking				Psychological care-seeking				Non psychological care-seeking				Psychological care-seeking
		n		%		n		%		n		%		n		%		n		%		n		%
		14685		80.2		3623		19.8		7609		84.4		1403		15.6		22294		81.6		5026		18.4
		Sample 1
		Women								Men								Sub-Total
		n				%				n				%				n				%
		9154				67				4506				33				13660				0.5
		Non loss of loved one				Loss of loved one				Non loss of loved one				Loss of loved one				Non loss of loved one				Loss of loved one
		n		%		n		%		n		%		n		%		n		%		n		%
		7441		81.3		1713		18.7		3725		82.7		781		17.3		11166		81.7		2494		18.3
		Non Covid-19 status				Covid-19 status				Non Covid-19 status				Covid-19 status				Non Covid-19 status				Covid-19 status
		n		%		n		%		n		%		n		%		n		%		n		%
		7841		85.7		1313		14.3		3836		85.1		670		14.9		11677		85.5		1983		14.5
		Non psychological care-seeking				Psychological care-seeking				Non psychological care-seeking				Psychological care-seeking				Non psychological care-seeking				Psychological care-seeking
		n		%		n		%		n		%		n		%		n		%		n		%
		6860		74.9		2294		25.1		3605		80		901		20		10465		76.6		3195		23.4
		Sample 2
		Women								Men								Sub-Total
		n				%				n				%				n				%
		9154				67				4506				33				13660				0.5
		Non loss of loved one				Loss of loved one				Non loss of loved one				Loss of loved one				Non loss of loved one				Loss of loved one
		n		%		n		%		n		%		n		%		n		%		n		%
		6544		71.5		2610		28.5		3302		73.3		1204		26.7		9846		72.1		3814		27.9
		Non Covid-19 status				Covid-19 status				Non Covid-19 status				Covid-19 status				Non Covid-19 status				Covid-19 status
		n		%		n		%		n		%		n		%		n		%		n		%
		7085		77.4		2069		22.6		3553		78.9		953		21.1		10638		77.9		3022		22.1
		Non psychological care-seeking				Psychological care-seeking				Non psychological care-seeking				Psychological care-seeking				Non psychological care-seeking				Psychological care-seeking
		n		%		n		%		n		%		n		%		n		%		n		%
		7825		85.5		1329		14.5		4004		88.9		502		11.1		11829		86.6		1831		13.4
		Total
		Women								Men								Total
		n				%				n				%				n				%
		18308				67				9012				33				27320				1
		Non loss of loved one				Loss of loved one				Non loss of loved one				Loss of loved one				Non loss of loved one				Loss of loved one
		n		%		n		%		n		%		n		%		n		%		n		%
		13985		76.4		4323		23.6		7027		78		1985		22		21012		76.9		6308		23.1
		Non Covid-19 status				Covid-19 status				Non Covid-19 status				Covid-19 status				Non Covid-19 status				Covid-19 status
		n		%		n		%		n		%		n		%		n		%		n		%
		14926		81.5		3382		18.5		7389		82		1623		18		22315		81.7		5005		18.3
		Non psychological care-seeking				Psychological care-seeking				Non psychological care-seeking				Psychological care-seeking				Non psychological care-seeking				Psychological care-seeking
		n		%		n		%		n		%		n		%		n		%		n		%
		14685		80.2		3623		19.8		7609		84.4		1403		15.6		22294		81.6		5026		18.4
		Sample 1								Sample 2								Total
		Age groups								Age groups								Age groups
		Sub-Total								Sub-Total								Total
		n				%				n				%				n				%
		18-19								18-19								18-19
		2835				20.8				0				0				2835				10.4
		20-24								20-24								20-24
		6961				51				0				0				6961				25.5
		25-29								25-29								25-29
		3800				27.8				567				4.2				4367				16
		30-34								30-34								30-34
		64				0.5				3269				23.9				3333				12.2
		35-39								35-39								35-39
		0				0				2722				19.9				2722				10
		40-44								40-44								40-44
		0				0				2172				15.9				2172				8
		45-49								45-49								45-49
		0				0				1847				13.5				1847				6.8
		50-54								50-54								50-54
		0				0				1310				9.6				1310				4.8
		55 o +								55 o +								55 o +
		0				0				1773				13				1773				6.5

## Sheet: APPENDIX B
			Sample 1			Sample 2			Total
	Items		Standardized factor loadings	Non-Standardized factor loadings		Standardized factor loadings	Non-Standardized factor loadings		Standardized factor loadings	Non-Standardized factor loadings
	Intrusion
	B1. I repeatedly think or imagine I am going to get sick.		0.77	1		0.829	1		0.804	1
	B2. I repeatedly have nightmares about the disease.		0.689	0.733		0.695	0.69		0.693	0.708
	B4. I feel uneasy when people talk about the disease.		0.828	1.117		0.868	1.055		0.85	1.083
	B5. I have unwanted physical reactions when I think about the disease (e.g., arrhythmia, hyperventilation, sweating).		0.78	0.962		0.819	0.96		0.803	0.964
	D5. I feel scared of the risk of getting infected.		0.819	1.19		0.871	1.137		0.846	1.159
	Avoidance
	C1. I try to avoid thinking, feeling, or talking about the disease.		0.837	1		0.858	1		0.845	1
	C2. I try to avoid looking up or referring to official information about the disease.		0.742	0.871		0.768	0.919		0.756	0.902
	C3. I have trouble remembering the recommendations issued by the authorities regarding the pandemic.		0.41	0.276		0.41	0.328		0.413	0.308
	Hyperactivation
	D1. I find it difficult to fall or stay asleep.		0.701	1		0.76	1		0.732	1
	D2. I feel angry.		0.787	1.047		0.831	1.05		0.812	1.054
	D3. I find it difficult to pay attention.		0.808	1.049		0.863	1.077		0.841	1.095
	Numbing
	C4. I have lost interest in activities that I previously enjoyed.		0.831	1		0.846	1		0.843	1
	C5. I have felt distant from people with whom I regularly interact since the beginning of the pandemic.		0.716	0.864		0.765	0.882		0.741	0.86
	C6. I struggle to care about my loved ones.		0.665	0.789		0.666	0.706		0.672	0.748
	C7. I feel that my future is uncertain due to the disease.		0.676	0.83		0.786	0.939		0.731	0.872
	Depression
	I want to hurt myself.		0.596	1		0.551	1		0.586	1
	Dep2-Goldberg. R31. I feel little interest or pleasure in activities.		0.87	1.566		0.899	2.319		0.889	1.841
	Dep1-Goldberg. R32. I have felt down, depressed, or hopeless.		0.89	1.632		0.923	2.487		0.912	1.952
	Generalized anxiety
	AnsG1. I have felt nervous or on edge.		0.871	1		0.91	1		0.891	1
	AnsG2. I have felt unable to control my worrying.		0.899	1.035		0.917	0.979		0.91	1.013
	AnsG3. I have felt so restless it was hard to keep still.		0.829	0.936		0.849	0.859		0.841	0.899
	AnsG4. I have had trouble relaxing.		0.884	0.978		0.908	0.968		0.899	0.978
	AnsG5. I have felt afraid something awful could happen.		0.763	0.889		0.839	0.933		0.803	0.911
	Health anxiety
	I feel worried about my general state of health.		0.722	1		0.884	1		0.83	1
	I am currently worried about a certain number of physical pain spots in my body.		0.844	1.091		0.896	1.026		0.87	1.056
	It scare me that I may have a severe physical disease.		0.832	1.11		0.883	1.034		0.858	1.069
	I believe I am suffering from a severe physical disease (even though it has not been confirmed).		0.728	0.843		0.766	0.783		0.749	0.811
	Somatization
	I monitor myself (self-touching, self-observing, etc.), recording what I note or feel in my body.		0.726	1		0.797	1		0.755	1
	I read (or I am interested in TV or radio shows) about severe physical disease.		0.593	0.624		0.65	0.66		0.625	0.65
	I talk to my family and friends about my physical pain spots.		0.476	0.598		0.633	0.74		0.562	0.685
	I feel like staying in bed, take my temperature, take my pulse, change my diet and take my meds; even though, they have not been prescribed by a doctor).		0.587	0.649		0.695	0.791		0.65	0.74
	Model fit		X²(406)=20,479.87, p< 0.001, RMSEA=0.060, SRMR=0.049, CFI=0.928,TLI=0.917			X²(406)=23,536.61, p< 0.001, RMSEA=0.065, SRMR=0.042, CFI=0.936,TLI=0.927			X²(406)=43,509.50, p< 0.001, RMSEA=0.062, SRMR=0.046, CFI=0.933,TLI=0.923

## Sheet: APPENDIX C
	Sample 2 / Sample 1	Intrusion /Reexperimentation	Avoidance	Numbing	Hyperactivation	Depression	Gen anx	Health anxiety	Somatization
	Intrusion	1	0.628**	0.553**	0.491**	0.432**	0.614**	0.684**	0.499**
	Avoidance	0.648**	1	0.468**	0.381**	0.341**	0.444**	0.478**	0.353**
	Numbing	0.716**	0.580**	1	0.715**	0.751**	0.683**	0.536**	0.322**
	Hyperactivation	0.664**	0.512**	0.784**	1	0.779**	0.776**	0.530**	0.303**
	Depression	0.628**	0.489**	0.811**	0.832**	1	0.759**	0.499**	0.276**
	Generalized anxiety	0.768**	0.564**	0.791**	0.850**	0.835**	1	0.644**	0.399**
	Health anxiety	0.792**	0.563**	0.694**	0.685**	0.676**	0.775**	1	0.618**
	Somatization	0.659**	0.476**	0.559**	0.530**	0.54	0.610**	0.743**	1
	Total participants	Intrusion /Reexperimentation	Avoidance	Numbing	Hyperactivation	Depression	Gen anx	Health anxiety	Somatization
	Intrusion	1	0.640**	0.622**	0.561**	0.503**	0.680**	0.743**	0.585**
	Avoidance		1	0.509**	0.428**	0.387**	0.491**	0.523**	0.417**
	Numbing			1	0.757**	0.788**	0.745**	0.611**	0.444**
	Hyperactivation				1	0.814**	0.818**	0.600**	0.418**
	Depression					1	0.802**	0.571**	0.402**
	Generalized anxiety						1	0.706**	0.508**
	Health anxiety							1	0.687**
	Somatization								1

## Sheet: Hoja2
		X²	df	p	RMSEA	SRMR	CFI	TLI	Cronbach´alpha
	Intrusion/Re-experimentation
	Sample 1	267.9	4	0	0.069	0.014	0.993	0.981	0.883
	Sample 2	92.391	3	0	0.047	0.006	0.998	0.993	0.909
	Total	628.469	4	0	0.076	0.014	0.992	0.981	0.898
	Avoidance - Hyperactivation
	Sample 1	180.606	8	0	0.04	0.019	0.993	0.987	0.69/0.81
	Sample 2	407.328	8	0	0.06	0.031	0.988	0.977	0.71/0.86
	Total	542.11	8	0	0.049	0.025	0.991	0.982	0.70/0.84
	Numbing
	Sample 1	2.573	1	0.109	0.011	0.002	1	0.999	0.816
	Sample 2	83.949	2	0	0.055	0.009	0.997	0.99	0.853
	Total	0.027	1	0.869	0	0	1	1	0.837
	Depression - Anxiety
	Sample 1	934.135	19	0	0.059	0.018	0.989	0.984	0.82/0.93
	Sample 2	1085.06	19	0	0.064	0.014	0.99	0.985	0.82/0.95
	Total	1927.38	19	0	0.061	0.015	0.99	0.985	0.83/0.94
	Health anxiety - Somatization
	Sample 1	1345.26	19	0	0.071	0.027	0.97	0.956	0.87/0.69
	Sample 2	1287.9	17	0	0.074	0.023	0.981	0.969	0.92/0.79
	Total	1835.61	17	0	0.063	0.022	0.983	0.973	0.90/0.74
